# Supplementary material for: Urocortin Neuropeptide Levels Are Impaired in the PBMCs of Overweight Children
Source: Nutrients. 2022 Jan 18;14(3):429. doi: 10.3390/nu14030429 (PMC8839374; doi:10.3390/nu14030429)
Supplement: Supplementary file 1 [file nutrients-14-00429-s001.zip]

Archive with 1 entries (1 files):
- nutrients-1535163-supplementary.pdf
